# Supplementary material for: A Pliocene–Pleistocene continental biota from Venezuela
Source: Swiss J Palaeontol. 2021 Apr 23;140(1):9. doi: 10.1186/s13358-020-00216-6 (PMC8550326; doi:10.1186/s13358-020-00216-6)
Supplement: Supplementary file 3 — Additional file 3. Palynological samples from the Vergel Member, San Gregorio Formation. [file 13358_2020_216_MOESM3_ESM.xlsx]

## Sheet: Sheet1
Sample_label	San_Gregorio_Vergel_33.5m	San_Gregorio_Vergel_36m	San_Gregorio_Vergel_43m	San_Gregorio_Vergel_67.25m	San_Gregorio_Vergel_72m	San_Gregorio_Vergel_100.5m	San_Gregorio_Vergel_109.5m	San_Gregorio_Vergel_117m	San_Gregorio_Vergel_145.3m	San_Gregorio_Vergel_163.5m	San_Gregorio_Vergel_201m	San_Gregorio_Vergel_203m	San_Gregorio_Vergel_203m	San_Gregorio_Vergel_237m	San_Gregorio_Vergel_247m	San_Gregorio_Vergel_255m	San_Gregorio_Vergel_257m	San_Gregorio_Vergel_260.5m	San_Gregorio_Vergel_262.7m	San_Gregorio_Cocuiza_264.5m	URUMACO_37059	URUMACO_37061	San_Gregorio_Cocuiza_282m	San_Gregorio_Cocuiza_284m	San_Gregorio_Cocuiza_297m	San_Gregorio_Section_Cocuiza_0m	San_Gregorio_section_RioSeco_7.5m	San_Gregorio_Section_RioSeco_20.5m	San_Gregorio_Section_Rio_Seco_29m	San_Gregorio_Section_Rio_Seco_33.75m
STRI_id	n.a.	n.a.	n.a.	n.a.	n.a.	n.a.	n.a.	n.a.	n.a.	n.a.	n.a.	n.a.	n.a.	37053	n.a.	n.a.	37056_S2	n.a.	n.a.	n.a.	37059	37061	n.a.	n.a.	n.a.	n.a.	n.a.	n.a.	n.a.	n.a.
Locality	Northward Chiguaje Hill	Northward Chiguaje Hill	Northward Chiguaje Hill	Northward Chiguaje Hill	Northward Chiguaje Hill	Northward Chiguaje Hill	Northward Chiguaje Hill	Northward Chiguaje Hill	Northward Chiguaje Hill	Northward Chiguaje Hill	Northward Chiguaje Hill	Northward Chiguaje Hill	Northward Chiguaje Hill	Northward Chiguaje Hill	Northward Chiguaje Hill	Northward Chiguaje Hill	Northward Chiguaje Hill	Northward Chiguaje Hill	Northward Chiguaje Hill	Northward Chiguaje Hill	Northward Chiguaje Hill	Northward Chiguaje Hill	Northward Chiguaje Hill	Northward Chiguaje Hill	Northward Chiguaje Hill	Northward Chiguaje Hill	Northward Chiguaje Hill	Northward Chiguaje Hill	Northward Chiguaje Hill	Northward Chiguaje Hill
Formation	San Gregorio	San Gregorio	San Gregorio	San Gregorio	San Gregorio	San Gregorio	San Gregorio	San Gregorio	San Gregorio	San Gregorio	San Gregorio	San Gregorio	San Gregorio	San Gregorio	San Gregorio	San Gregorio	San Gregorio	San Gregorio	San Gregorio	San Gregorio	San Gregorio	San Gregorio	San Gregorio	San Gregorio	San Gregorio	San Gregorio	San Gregorio	San Gregorio	San Gregorio	San Gregorio
Member	Vergel	Vergel	Vergel	Vergel	Vergel	Vergel	Vergel	Vergel	Vergel	Vergel	Vergel	Vergel	Vergel	Vergel	Vergel	Vergel	Vergel	Vergel	Vergel	Cocuiza	Cocuiza	Cocuiza	Cocuiza	Cocuiza	Cocuiza	Cocuiza	Rio_seco	Rio_seco	Rio_seco	Rio_seco
depth_in_section_m	33.5	36	43	67.25	72	100.5	109.5	117	145.3	163.5	201	203	223.5	237	247	255	257	260.5	262.7	264.5	270	277	282	284	297	0	7.5	20.5	29	33.75
Acritarch "pedregoso"																	1
Algae incld. Colonial, Zygospore, and cf. Spirogyra														6		12	5				1	8							4
Angiosperm sp.				6												1	1		7										2	2
Bombacacidites nacimientoensis																	1
Clavainaperturites clavatus																					1
Echimonoletes "reticulocristatus"																			1											1
Echitricolporites spinosus														2
Foveotricolpites simplex														1
Fungi1				2												3			1										7	2
Inaperturopollenites "microverrucatus"																						3
Inaperturopollenites sp.																	3
Indet RW																	1
Laevigatosporites tibuensis														5			16				10	17
Leiosphaeridia sp.																						1
Longapertites sp.																2			2
Mauritiidites franciscoi franciscoi														3			2					2							1
Mauritiidites franciscoi minutus																													1
Monoporopollenites annulatus														10		5	8		7			8							2	5
Perinomonoletes "acicularis"																			1
Polypodiisporites sp.														42			79				25	79
Polypodiisporites usmensis														34			42				12	25
Psilamonocolpites medius																						2
Psilaperiporites minimus																													1
Psilatricolporites sp.																	1												1
Psilatriletes 25-50																	1					1
Retibrevitricolpites "pseudoretibolus"																	1
Retimonocolpites maximus																	1
Retistephanocolpites sp.																	1
Retitrescolpites magnus (RW)																						1
Retitrescolpites? irregularis																	1
Rhoipites guianensis																	1
Spore indet																			1										1
Trichotomosulcites "psilatus"																	4					4
