# Supplementary material for: A Pliocene–Pleistocene continental biota from Venezuela
Source: Swiss J Palaeontol. 2021 Apr 23;140(1):9. doi: 10.1186/s13358-020-00216-6 (PMC8550326; doi:10.1186/s13358-020-00216-6)
Supplement: Supplementary file 4 — Additional file 4. Micropaleontological samples from the Cocuiza Member, San Gregorio Formation. [file 13358_2020_216_MOESM4_ESM.xlsx]

## Sheet: Sheet1
Sample ID	STRI locality ID	Latitude	Longitude	Strat meter	Section	Formation	Member	Abundance Nannos	Preservation Nannos	Cyclicargolithus abisectus	Cyclicargolithus floridanus	Helicosphaera carteri	Helicosphaera sellii	Helicosphaera wallichii	Pseudoemiliania lacunosa	Gephyrocapsa spp.	Reticulofenestra pseudoumbilicus (>7 µm)	Sphenolithus dissimilis	Sphenolithus abies	Sphenolithus heteromorphus	Coccolithus miopelagicus	Umbilicosphaera spp.	Calcidiscus macintyrei	Calcidiscus leptoporus	Sphenolithus conicus	Sphenolithus disbelemnos	Sphenolithus spp.	Helicosphaera euphratis	Reticulofenestra lockeri	Reticulofenestra bisecta	Discoaster deflandrei	Reticulofenestra spp.	Abundance Forams	Preservation Forams	Ammodiscus cf. latus	Ammodiscus sp.	Ammonia beccarii	Anomalinoides affinis	Anomalinoides colligerus	Bolivina cf. caudriae	Bulimina gibba	Cibicidoides grosseperforatus	Cibicidoides cf. incrassatus	Cibicidoides cf. subhaidingerii	Cibicidoides mundulus	Cibicidoides praemundulos (?)	Cibicidoides sp.	Elphidium poeyanum	Elphidium sagrum
41783_a	600002	11.3112	70.2434	262	Northward Chiguaje Hill	San Gregorio	Cocuiza	Barren																									Barren
41783_b	600002	11.3112	70.2434	262.1	Northward Chiguaje Hill	San Gregorio	Cocuiza	Rare	Moderate-Poor		8						2										6					10	Rare	Moderate-Poor			X
41783_c	600002	11.3112	70.2434	262.2	Northward Chiguaje Hill	San Gregorio	Cocuiza	Rare	Moderate-Poor	2	3		7		3	4			6	3	2		2				4		5	1	1	13	Rare	Moderate-Poor			X											X
41783_d	600002	11.3112	70.2434	262.3	Northward Chiguaje Hill	San Gregorio	Cocuiza	Rare	Moderate-Poor		4																4			2		10	Rare	Moderate-Poor	X	X
41784_a	600002	11.3119	70.2435	268.5	Northward Chiguaje Hill	San Gregorio	Cocuiza	Barren																									Barren
41784_b	600002	11.3119	70.2435	268.6	Northward Chiguaje Hill	San Gregorio	Cocuiza	Rare	Moderate-Poor	X	X	X					4		4								5					15	Rare	Moderate-Poor			X											X
41784_c	600002	11.3119	70.2435	268.7	Northward Chiguaje Hill	San Gregorio	Cocuiza	Barren																									Rare	Moderate-Poor			X											X
41784_d	600002	11.3119	70.2435	268.8	Northward Chiguaje Hill	San Gregorio	Cocuiza	Barren																									Barren
41785_a	600002	11.3119	70.2436	269	Northward Chiguaje Hill	San Gregorio	Cocuiza	Barren																									Barren
41785_b	600002	11.3119	70.2436	269.1	Northward Chiguaje Hill	San Gregorio	Cocuiza	Rare	Moderate-Poor		X								4								6		4	2		15	Rare	Moderate-Poor			X
41785_c	600002	11.3119	70.2436	269.2	Northward Chiguaje Hill	San Gregorio	Cocuiza	Barren																									Barren
41786	600002	11.3121	70.2434	272	Northward Chiguaje Hill	San Gregorio	Cocuiza	Barren																									Barren
44155	720002	11.3096	70.2437	NA	San Gregorio Río Seco	San Gregorio	Cocuiza	Rare	Moderate-Poor	X	X							1							3		8	5	4			21	Rare	Moderate-Poor			X	X	X							X
44154	720002	11.3126	70.2438	NA	San Gregorio Río Seco	San Gregorio	Cocuiza	Barren																									Rare	Moderate-Poor			X					X	X				X
44153	720002	11.3122	70.2433	NA	San Gregorio Río Seco	San Gregorio	Cocuiza	Rare	Moderate-Poor		X										2											18	Rare	Moderate-Poor															X
44152	720002	11.3122	70.2428	NA	San Gregorio Río Seco	San Gregorio	Cocuiza	Barren																									No analysis
44151	720002	11.3115	70.2441	NA	San Gregorio Río Seco	San Gregorio	Cocuiza	Barren																									Rare	Moderate-Poor			X
44150	720002	11.3115	70.2441	NA	San Gregorio Río Seco	San Gregorio	Cocuiza	Rare	Moderate-Poor		X	X	X				3		5	1	1				4		6			1	2	15	No analysis
44149	720002	11.3111	70.2431	NA	San Gregorio Río Seco	San Gregorio	Cocuiza	Barren																									Barren
44148	720002	11.3108	70.2433	NA	San Gregorio Río Seco	San Gregorio	Cocuiza	Rare	Moderate-Poor	X	X							1							4			3	6			10	No analysis
44147	720002	11.3106	70.2433	NA	San Gregorio Río Seco	San Gregorio	Cocuiza	Rare	Moderate-Poor	X	X							2							2			2	5			19	Barren
44146	720002	11.3106	70.2425	NA	San Gregorio Río Seco	San Gregorio	Cocuiza	Barren																									No analysis
44145	720002	11.3096	70.2437	NA	San Gregorio Río Seco	San Gregorio	Cocuiza	Rare	Moderate-Poor	X	X										1				3		5					20	Rare	Moderate-Poor			X
44144	720002	11.3089	70.2425	NA	San Gregorio Río Seco	San Gregorio	Cocuiza	Rare	Moderate-Poor		X																6					15	No analysis
44143	720002	11.3085	70.2425	NA	San Gregorio Río Seco	San Gregorio	Cocuiza	Rare	Moderate-Poor																		5					15	Rare	Moderate-Poor			X							X			X
44142	720002	11.3078	70.2404	NA	San Gregorio Río Seco	San Gregorio	Cocuiza	Rare	Moderate-Poor		X	X	2	1			5		6	2	3		2		3		8			2		18	No analysis
44141	720002	11.3078	70.2406	NA	San Gregorio Río Seco	San Gregorio	Cocuiza	Barren																									Rare	Moderate-Poor			X			X	X				X		X
44140	720002	11.3071	70.2404	NA	San Gregorio Río Seco	San Gregorio	Cocuiza	Rare	Moderate-Poor	X	X							1	6							3						19	No analysis
[truncated: 19 more columns]
