# Supplementary material for: A Pliocene–Pleistocene continental biota from Venezuela
Source: Swiss J Palaeontol. 2021 Apr 23;140(1):9. doi: 10.1186/s13358-020-00216-6 (PMC8550326; doi:10.1186/s13358-020-00216-6)
Supplement: Supplementary file 5 — Additional file 5. 87Sr/86Sr analyses for the Cocuiza Member of the San Gregorio Formation. [file 13358_2020_216_MOESM5_ESM.xlsx]

## Sheet: Sheet1
SPECIMEN ID	SAMPLE ID	Locality ID	LAT.	LONG.	Taxa	strat meter	Formation	Member	Section	87Sr/86Sr	Lower Age (Ma)	Mean Age (Ma)	Upper Age (Ma)
8C_A	41784	600002	11.3119	70.2435	Pectinid	268.5	San Gregorio	Cocuiza	Northward Chiguaje Hill	0.709187 +- .0009%		0
8C_B	41784	600002	11.3119	70.2435	Pectinid	268.5	San Gregorio	Cocuiza	Northward Chiguaje Hill	0.709173 +- .0011%		0.12
8C_C	41784	600002	11.3119	70.2435	Pectinid	268.5	San Gregorio	Cocuiza	Northward Chiguaje Hill	0.709172 +- .0011%		0.15
10C_E	41787	600002	11.3127	70.2433	Pectinid	282	San Gregorio	Cocuiza	Northward Chiguaje Hill	0.709112 +- .0013%	1.44	1.38	1.33
10C_F	41787	600002	11.3127	70.2433	Pectinid	282	San Gregorio	Cocuiza	Northward Chiguaje Hill	0.709231 +- .0013%		0
1A_A	44139	720002	11.3078	70.2403	Pectinid		San Gregorio	Cocuiza	San Gregorio Río Seco	0.709342		0
6A_A	44146	720002	11.3106	70.2425	Pectinid		San Gregorio	Cocuiza	San Gregorio Río Seco	0.709242		0
7A_A	44149	720002	11.3111	70.2431	Pectinid		San Gregorio	Cocuiza	San Gregorio Río Seco	0.7091	1.65	1.59	1.54
8A_A	44152	720002	11.3122	70.2428	Pectinid		San Gregorio	Cocuiza	San Gregorio Río Seco	0.709208		0
