# Supplementary material for: A Pliocene–Pleistocene continental biota from Venezuela
Source: Swiss J Palaeontol. 2021 Apr 23;140(1):9. doi: 10.1186/s13358-020-00216-6 (PMC8550326; doi:10.1186/s13358-020-00216-6)
Supplement: Supplementary file 7 — Additional file 7. Habitat preferences of San Gregorio aquatic freshwater taxa based on preferences of extant relatives. Localities: Norte Casa Chiguaje (NCC) and San Gregorio Oeste del Pueblo (SGOP). Fr freshwater, Br brackish, Ma marine. [file 13358_2020_216_MOESM7_ESM.xlsx]

## Sheet: Sheet1
Taxa	Locality		Habitad			Habiat preferences based on extant members of the family/genus	References
	NCC	SGOP	Fr	Br	Ma
Fishes
Potamotrygon sp.	X		X			black/withe water rivers, lagoons (some species may tolerates certain levels of salinity)	Lasso et al., 2014
cf. Megaleporinus sp.	X		X			lentic/lotic water; small/large rivers and lakes	van der Sleen and Albert, 2018
Schizodon cf. S. corti	X		X			lentic/lotic water; small/large rivers and lakes	van der Sleen and Albert, 2018
Hoplias sp.	X		X			lentic/lotic and clear/turbid waters, drainage ditches, ponds, lakes and swamps	Froese & Pauly 2019
Mylossoma sp.	X		X			white water rivers and associated floodplains, lakes and channels	Mateussi et al., 2018
Serrasalmidae Indet.	X		X			white water rivers and associated floodplains, llakes and channels	Mateussi et al., 2018
Cichlidae Indet.	X		X			black/white waters, streams, rivers and marginal lakes	Froese & Pauly 2019 ; van der Sleen and Albert, 2018
cf. Sciades sp.	X		X	X	X	muddy estuaries, shallow brackish lagoons, and freshwater rivers	Froese & Pauly 2019
Callichthyidae Indet.	X		X			small/large bodies of waters, ponds and swampy areas (rich/low oxygen conditions)	van der Sleen and Albert, 2018
cf. Amblydoras sp.	X		X			rivers, flooded forests, marginal lakes and specislly areas associate with sumerged plants	van der Sleen and Albert, 2018
cf. Scorpiodoras sp.	X		X			rivers, flooded forests, marginal lakes and specislly areas associate with sumerged plants	van der Sleen and Albert, 2018
Doradidae Indet.	X		X			small/large rivers, flooded forests, marginal lakes	van der Sleen and Albert, 2018
cf. Pimelodella sp.	X		X			rivers and streams	Froese & Pauly 2019 ; van der Sleen and Albert, 2018
Hypostominae Indet.	X		X			botton and banks of sandy/rocky and lentic/lotic rivers, lakes areas	van der Sleen and Albert, 2018
Loricariidae Indet.	X		X			botton and banks of sandy/rocky and lentic/lotic rivers, lakes areas	van der Sleen and Albert, 2018
cf. Platysilurus sp.	X		X			small to moderate rivers and lakes	Lundberg et al., 2010
Pimelodidae Indet.	X		X			wide range of habitats from deep, fast-fl owing rivers, to small lakes and streams	van der Sleen and Albert, 2018
Synbranchus sp.	X		X			clear/turbidid waters, river banks, steams, ponds	Froese & Pauly 2019 ; van der Sleen and Albert, 2018
Amphibians
Pipa sp.	X		X			lowland-moist forests, rivers, freshwater marshes, ponds and ditches	IUCN, 2020
Reptiles
Eunectes sp.		X	X			swamps, marshers and slow-moving rivers	Georges, 2002; Murphy, and Henderson, 1997
Chelus sp.	X		X			shallow, slow moving, turbid bodies of water; rivers, swamps and marshes	Trebbau and Pritchard, 2016
Podocnemididae Indet.	X	X	X			lakes, streams and other flowing water	Trebbau and Pritchard, 2016
Caiman aff. C. yacare		X	X			lentic waters, freshwater marshes, swamps, and mangroves	Verdade et al., 2010
Alligatoridae (Caimaninae)	X		X			rivers, freshwater lakes, marshes, swamps, and mangroves	Manolis and Stevenson, 2010
Crocodylus †falconensis	X		X			mangrove, swamps, salt lagoons, river mouths, fresh body waters	Manolis and Stevenson, 2010
Froese, R., & Pauly, D. (2019). FishBase: World Wide Web electronic publication. Available at www.fishbase.org. George, L. (2002). Anacondas. Capstone Press, Makato, Minnesota. 48p. Lasso et al. (2014). Rayas de Agua Dulce (Potamotrygonidae) de Sur America, Parte I. / IUCN 2020. The IUCN Red List of Threatened Species. Version 2020-1. https://www.iucnredlist.org. Downloaded on 19 March 2020. Lund…
